# Supplementary material for: β-Ga2O3 Nanostructures: Chemical Vapor Deposition Growth Using Thermally Dewetted Au Nanoparticles as Catalyst and Characterization
Source: Nanomaterials (Basel). 2022 Jul 28;12(15):2589. doi: 10.3390/nano12152589 (PMC9370184; doi:10.3390/nano12152589)
Supplement: Supplementary file 1 [file nanomaterials-12-02589-s001.zip]

Archive with 1 entries (1 files):
- nanomaterials-1801618-supplementary.pdf
